# Supplementary material for: Sex-Related Differences in Lactotroph Tumor Aggressiveness Are Associated With a Specific Gene-Expression Signature and Genome Instability
Source: Front Endocrinol (Lausanne). 2018 Nov 30;9:706. doi: 10.3389/fendo.2018.00706 (PMC6283894; doi:10.3389/fendo.2018.00706)
Supplement: Table S1 — Genes differentially deregulated between Men and Women lactotroph tumors. [file Table_1.XLSX]

## Sheet: Supp Table1
Symbol	Expr Fold Change	Expr p-value	Entrez Gene Name	Location	Type(s)	Chromosome	Symbol	Angiogenesis	Cell growth and proliferation	Cell death and survival	Cell morphology	Cellular movement	Development	Endocrine system	Estrogen signaling	Pituitary tumors	Sexual dimorphism
ACOX2	2.408	0.0418	acyl-CoA oxidase 2	Cytoplasm	enzyme	3	ACOX2
ADAMDEC1	-2.628	0.0474	ADAM like decysin 1	Extracellular Space	peptidase	8	ADAMDEC1		0
ADGRB2	2.051	0.0171	adhesion G protein-coupled receptor B2	Plasma Membrane	G-protein coupled receptor	1	ADGRB2	0					0
AGBL5	2.389	0.0327	ATP/GTP binding protein like 5	Cytoplasm	peptidase	2	AGBL5
AK4	2.131	0.00539	adenylate kinase 4	Cytoplasm	kinase	1	AK4
APOC2	-2.319	0.0463	apolipoprotein C2	Extracellular Space	transporter	19	APOC2										0
ARHGDIG	2.17	0.0403	Rho GDP dissociation inhibitor gamma	Cytoplasm	other	16	ARHGDIG
BHLHE41	2.077	0.00365	basic helix-loop-helix family member e41	Nucleus	transcription regulator	12	BHLHE41					0	0		0
C9orf24	2.58	0.0432	chromosome 9 open reading frame 24	Cytoplasm	other	9	C9orf24
CABP2	-2.037	0.00172	calcium binding protein 2	Other	other	11	CABP2
CACNA1H	2.101	0.00454	calcium voltage-gated channel subunit alpha1 H	Plasma Membrane	ion channel	16	CACNA1H							0
CCDC13-AS1	2.739	1.53e-05	CCDC13 antisense RNA 1	Other	other	3	CCDC13-AS1
CDC42EP4	-2.253	0.0293	CDC42 effector protein 4	Cytoplasm	other	17	CDC42EP4					0
CDK8	2.599	5.59e-05	cyclin dependent kinase 8	Nucleus	kinase	13	CDK8		0						0
CELA2B	2.089	0.0116	chymotrypsin like elastase family member 2B	Extracellular Space	peptidase	1	CELA2B
CHL1	3.117	0.0296	cell adhesion molecule L1 like	Plasma Membrane	other	3	CHL1		0		0	0	0			0
CHST2	3.028	0.0173	carbohydrate sulfotransferase 2	Cytoplasm	enzyme	3	CHST2		0			0	0
CRAT	2.383	0.00443	carnitine O-acetyltransferase	Cytoplasm	enzyme	9	CRAT
CRB3	2.703	0.000232	crumbs 3, cell polarity complex component	Cytoplasm	other	19	CRB3
CRNDE	3.427	0.000638	colorectal neoplasia differentially expressed	Other	other	16	CRNDE
CTAG2	2.332	0.0242	cancer/testis antigen 2	Cytoplasm	other	X	CTAG2					0			0
CYP4X1	2.396	0.0265	cytochrome P450 family 4 subfamily X member 1	Cytoplasm	enzyme	1	CYP4X1
DDX3P1	2.462	9.24e-07	DEAD-box helicase 3 pseudogene 1	Other	other	X	DDX3P1
DDX3Y	28.493	1.57e-09	DEAD-box helicase 3, Y-linked	Cytoplasm	enzyme	Y	DDX3Y
DPAGT1	2.378	0.0253	dolichyl-phosphate N-acetylglucosaminephosphotransferase 1	Cytoplasm	enzyme	11	DPAGT1					0	0
DUSP27	-2.226	0.0031	dual specificity phosphatase 27 (putative)	Other	phosphatase	1	DUSP27
EFHC1	2.193	0.0437	EF-hand domain containing 1	Cytoplasm	other	6	EFHC1					0
EIF1AY	6.119	5.29e-08	eukaryotic translation initiation factor 1A, Y-linked	Other	translation regulator	Y	EIF1AY
ENC1	2.023	0.0336	ectodermal-neural cortex 1	Nucleus	peptidase	5	ENC1		0		0	0				0
EPHB1	2.393	0.024	EPH receptor B1	Plasma Membrane	kinase	3	EPHB1		0		0	0	0
EPS8L2	2.573	0.00228	EPS8 like 2	Cytoplasm	other	11	EPS8L2				0
ERBIN	2.008	0.0191	erbb2 interacting protein	Cytoplasm	other	5	ERBIN		0		0		0		0		0
ETS2	2.366	0.000576	ETS proto-oncogene 2, transcription factor	Nucleus	transcription regulator	21	ETS2			0			0		0	0
EXT1	2.181	0.00196	exostosin glycosyltransferase 1	Cytoplasm	enzyme	8	EXT1		0			0	0		0
EZR	-2.199	0.0187	ezrin	Plasma Membrane	other	6	EZR		0		0	0	0			0
FAM110B	2.44	0.0102	family with sequence similarity 110 member B	Cytoplasm	other	8	FAM110B
FAM126A	-2.094	0.0392	family with sequence similarity 126 member A	Cytoplasm	other	7	FAM126A
FAM138F	2.053	0.0334	family with sequence similarity 138 member F	Other	other	19	FAM138F
FGF13	3.419	0.0067	fibroblast growth factor 13	Extracellular Space	growth factor	X	FGF13		0	0	0	0	0		0
FKBP8	2.227	0.0402	FK506 binding protein 8	Cytoplasm	other	19	FKBP8
FOXA1	2.35	0.0338	forkhead box A1	Nucleus	transcription regulator	14	FOXA1		0		0	0	0	0	0		0
FOXD4L3/FOXD4L6	2.519	9.6e-05	forkhead box D4-like 6	Nucleus	other	9	FOXD4L3/FOXD4L6
FOXQ1	5.758	0.0393	forkhead box Q1	Nucleus	transcription regulator	6	FOXQ1					0	0		0
FRMPD4	2.64	0.043	FERM and PDZ domain containing 4	Other	other	X	FRMPD4
FSIP2	-2.473	0.0427	fibrous sheath interacting protein 2	Cytoplasm	other	2	FSIP2
FUT1	2.577	0.000128	fucosyltransferase 1 (H blood group)	Cytoplasm	enzyme	19	FUT1
GABRG1	4.107	0.0425	gamma-aminobutyric acid type A receptor gamma1 subunit	Plasma Membrane	ion channel	4	GABRG1
GADD45G	-2.656	0.0281	growth arrest and DNA damage inducible gamma	Nucleus	other	9	GADD45G		0							0
GALNT7	2.21	0.000856	polypeptide N-acetylgalactosaminyltransferase 7	Cytoplasm	enzyme	4	GALNT7
GPR157	2.025	0.0141	G protein-coupled receptor 157	Plasma Membrane	G-protein coupled receptor	1	GPR157
GTF2IRD1	2.219	0.0291	GTF2I repeat domain containing 1	Nucleus	transcription regulator	7	GTF2IRD1
GULP1	2	0.0202	GULP, engulfment adaptor PTB domain containing 1	Cytoplasm	other	2	GULP1
HOMER1	2.659	0.000493	homer scaffolding protein 1	Plasma Membrane	other	5	HOMER1
HOXA6	2.096	0.041	homeobox A6	Nucleus	transcription regulator	7	HOXA6
HPR	2.697	0.0477	haptoglobin-related protein	Extracellular Space	peptidase	16	HPR
IGSF10	3.601	0.0308	immunoglobulin superfamily member 10	Other	other	3	IGSF10
IGSF8	2.347	0.000363	immunoglobulin superfamily member 8	Plasma Membrane	other	1	IGSF8					0
IRF6	2.706	0.00162	interferon regulatory factor 6	Nucleus	transcription regulator	1	IRF6		0			0	0
ISL1	2.163	0.0338	ISL LIM homeobox 1	Nucleus	transcription regulator	5	ISL1	0	0	0		0	0	0
ITGAD	-2.984	0.0147	integrin subunit alpha D	Plasma Membrane	other	16	ITGAD
KCNK3	2.949	0.0175	potassium two pore domain channel subfamily K member 3	Plasma Membrane	ion channel	2	KCNK3							0
KDM5D	18.032	4.12e-10	lysine demethylase 5D	Nucleus	enzyme	Y	KDM5D		0								0
KIFC2	2.511	0.00759	kinesin family member C2	Cytoplasm	other	8	KIFC2
LINC00595	2.153	0.0313	long intergenic non-protein coding RNA 595	Other	other	10	LINC00595
LINC00654	-3.123	0.0182	long intergenic non-protein coding RNA 654	Other	other	20	LINC00654
LRRC75A-AS1	2.215	0.0334	LRRC75A antisense RNA 1	Other	other	17	LRRC75A-AS1
LTBP1	2.246	0.0367	latent transforming growth factor beta binding protein 1	Extracellular Space	other	2	LTBP1	0	0	0			0		0	0	0
LUC7L2	2.112	0.0417	LUC7 like 2, pre-mRNA splicing factor	Other	other	7	LUC7L2
LUZP2	4.453	0.0199	leucine zipper protein 2	Other	other	11	LUZP2		0				0
MATK	2.452	0.0386	megakaryocyte-associated tyrosine kinase	Cytoplasm	kinase	19	MATK		0			0
MTRF1	2.372	0.0359	mitochondrial translation release factor 1	Cytoplasm	translation regulator	13	MTRF1
MYH7	-4.706	0.00688	myosin heavy chain 7	Cytoplasm	enzyme	14	MYH7						0		0
NATD1	2.351	0.0252	N-acetyltransferase domain containing 1	Other	other	17	NATD1
NAV1	2.098	0.00294	neuron navigator 1	Other	enzyme	1	NAV1					0
NEFHP1	2.671	0.0275	neurofilament heavy pseudogene 1	Other	other	1	NEFHP1
NLGN4Y	15.185	1.5e-07	neuroligin 4, Y-linked	Plasma Membrane	enzyme	Y	NLGN4Y
NMU	3.336	0.00721	neuromedin U	Extracellular Space	other	4	NMU					0			0
NRIP3	2.848	0.00413	nuclear receptor interacting protein 3	Other	other	11	NRIP3
OBSCN	2.596	0.0158	obscurin, cytoskeletal calmodulin and titin-interacting RhoGEF	Cytoplasm	kinase	1	OBSCN			0					0
OPA3	2.352	0.0272	OPA3, outer mitochondrial membrane lipid metabolism regulator	Cytoplasm	other	19	OPA3
PDE2A	2.514	0.00597	phosphodiesterase 2A	Cytoplasm	enzyme	11	PDE2A	0				0	0
PDLIM5	2.084	0.00273	PDZ and LIM domain 5	Cytoplasm	other	4	PDLIM5		0				0
PDLIM7	2.06	0.00127	PDZ and LIM domain 7	Cytoplasm	other	5	PDLIM7
PDYN	-2.137	0.0152	prodynorphin	Extracellular Space	transporter	20	PDYN						0
PEX5L	2.019	0.0199	peroxisomal biogenesis factor 5 like	Cytoplasm	ion channel	3	PEX5L
PFN4	-2.072	0.00163	profilin family member 4	Other	other	2	PFN4
PITX1	2.459	0.00579	paired like homeodomain 1	Nucleus	transcription regulator	5	PITX1						0	0	0	0
PKP3	2.502	0.0122	plakophilin 3	Plasma Membrane	other	11	PKP3		0			0	0
PLA2G2F	2.749	0.0372	phospholipase A2 group IIF	Extracellular Space	enzyme	1	PLA2G2F						0
PPID	2.261	0.0369	peptidylprolyl isomerase D	Cytoplasm	enzyme	4	PPID					0					0
PPP1R14C	2.48	0.0311	protein phosphatase 1 regulatory inhibitor subunit 14C	Cytoplasm	other	6	PPP1R14C
PRKY	2.12	0.00524	protein kinase, Y-linked, pseudogene	Other	other	Y	PRKY
PTGS1	2.554	0.0263	prostaglandin-endoperoxide synthase 1	Cytoplasm	enzyme	9	PTGS1	0					0	0	0
PTPRZ1	2.393	0.0496	protein tyrosine phosphatase, receptor type Z1	Plasma Membrane	phosphatase	7	PTPRZ1	0	0		0	0	0		0
RAP2B	2.054	0.0209	RAP2B, member of RAS oncogene family	Plasma Membrane	enzyme	3	RAP2B					0
RASEF	2.593	0.0228	RAS and EF-hand domain containing	Other	other	9	RASEF		0
RELL2	2.018	0.000932	RELT like 2	Extracellular Space	other	5	RELL2
ROBO1	2.033	0.0144	roundabout guidance receptor 1	Plasma Membrane	transmembrane receptor	3	ROBO1	0	0		0	0	0		0
RPS4Y1	42.776	2.5e-08	ribosomal protein S4, Y-linked 1	Cytoplasm	other	Y	RPS4Y1										0
RPS4Y2	19.752	1.52e-08	ribosomal protein S4, Y-linked 2	Other	other	Y	RPS4Y2
RTN2	2.003	0.00977	reticulon 2	Cytoplasm	other	19	RTN2
SH2D2A	3.141	0.0171	SH2 domain containing 2A	Cytoplasm	other	1	SH2D2A	0				0
SIGIRR	3.327	0.0423	single Ig and TIR domain containing	Plasma Membrane	transmembrane receptor	11	SIGIRR		0
SKIDA1	-2.149	0.0312	SKI/DACH domain containing 1	Other	other	10	SKIDA1
SLC12A4	3.348	0.00534	solute carrier family 12 member 4	Plasma Membrane	transporter	16	SLC12A4						0			0
SLC1A4	2.313	0.031	solute carrier family 1 member 4	Plasma Membrane	transporter	2	SLC1A4
SLC2A11	2.342	0.0131	solute carrier family 2 member 11	Plasma Membrane	transporter	22	SLC2A11		0					0		0
SLC44A4	2.224	0.0117	solute carrier family 44 member 4	Plasma Membrane	transporter	6	SLC44A4
SLC4A10	4.099	0.00536	solute carrier family 4 member 10	Plasma Membrane	transporter	2	SLC4A10						0
SLC6A8	2.577	0.00231	solute carrier family 6 member 8	Cytoplasm	transporter	X	SLC6A8			0					0		0
SLC8A2	2.515	0.0433	solute carrier family 8 member A2	Cytoplasm	transporter	19	SLC8A2	0
SMCO3	-2.148	0.0204	single-pass membrane protein with coiled-coil domains 3	Other	other	12	SMCO3
SNCB	2.022	0.013	synuclein beta	Cytoplasm	other	5	SNCB				0		0		0
SOSTDC1	6.814	0.0103	sclerostin domain containing 1	Extracellular Space	other	7	SOSTDC1						0		0
SOX2-OT	2.495	0.0437	SOX2 overlapping transcript	Other	other	3	SOX2-OT		0
SPINT1	2.007	0.0125	serine peptidase inhibitor, Kunitz type 1	Extracellular Space	other	15	SPINT1					0	0
SRD5A2	2.609	0.0139	steroid 5 alpha-reductase 2	Cytoplasm	enzyme	2	SRD5A2							0	0
STAP2	2.122	0.00363	signal transducing adaptor family member 2	Cytoplasm	other	19	STAP2					0			0
STRIP2	2.187	0.0035	striatin interacting protein 2	Cytoplasm	other	7	STRIP2
SYTL1	2.573	0.00451	synaptotagmin like 1	Cytoplasm	enzyme	1	SYTL1							0	0
TC2N	3.121	0.00011	tandem C2 domains, nuclear	Nucleus	transporter	14	TC2N
TCEB3C	2.077	0.0128	transcription elongation factor B subunit 3C	Nucleus	other	18	TCEB3C
TDRD3	2.375	0.036	tudor domain containing 3	Nucleus	transcription regulator	13	TDRD3
TM4SF5	-2.055	0.00483	transmembrane 4 L six family member 5	Plasma Membrane	other	17	TM4SF5					0
TMC4	2.054	0.000836	transmembrane channel like 4	Cytoplasm	other	19	TMC4
TMEM18	-2.12	0.0117	transmembrane protein 18	Nucleus	other	2	TMEM18
TMEM220	-2.021	0.0234	transmembrane protein 220	Other	other	17	TMEM220
TMEM35A	3.217	0.05	transmembrane protein 35A	Other	other	X	TMEM35A		0
TRAF3IP1	2.131	0.045	TRAF3 interacting protein 1	Cytoplasm	other	2	TRAF3IP1						0
TSPAN8	3.232	0.0371	tetraspanin 8	Plasma Membrane	other	12	TSPAN8					0			0
TTK	2.375	0.00122	TTK protein kinase	Nucleus	kinase	6	TTK		0
TTTY14	6.515	6.53e-05	testis-specific transcript, Y-linked 14 (non-protein coding)	Other	other	Y	TTTY14
TXLNGY	5.131	7.67e-06	taxilin gamma pseudogene, Y-linked	Other	other	Y	TXLNGY
UGT1A3	2.857	0.0172	UDP glucuronosyltransferase family 1 member A3	Cytoplasm	enzyme	2	UGT1A3
USP9Y	22.798	6.89e-08	ubiquitin specific peptidase 9, Y-linked	Cytoplasm	peptidase	Y	USP9Y							0			0
VEGFD	2.27	0.0363	vascular endothelial growth factor D	Extracellular Space	growth factor	X	VEGFD	0	0		0	0	0			0
XIST	-122.015	0.000303	X inactive specific transcript (non-protein coding)	Nucleus	other	X	XIST						0
ZBTB10	3.083	0.027	zinc finger and BTB domain containing 10	Nucleus	other	8	ZBTB10								0
ZFY	6.098	2.79e-08	zinc finger protein, Y-linked	Nucleus	other	Y	ZFY
ZNF177	2	0.00489	zinc finger protein 177	Nucleus	other	19	ZNF177
					Total number of genes		140	10	29	5	12	32	35	10	25	10	9
								0.0714286	0.207143	0.0357143	0.0857143	0.228571	0.25	0.0714286	0.178571	0.0714286	0.0642857
